# Supplementary material for: Portimine A toxin causes skin inflammation through ZAKα-dependent NLRP1 inflammasome activation
Source: EMBO Mol Med. 2025 Feb 13;17(3):535–62. doi: 10.1038/s44321-025-00197-4 (PMC11903881; doi:10.1038/s44321-025-00197-4)
Supplement: Supplementary file 3 — Source data Fig. 1 [file 44321_2025_197_MOESM3_ESM.zip]

Archive with 54 entries (50 files):
- Figure 1/
- __MACOSX/._Figure 1
- Figure 1/.DS_Store
- __MACOSX/Figure 1/._.DS_Store
- Figure 1/Fig1F.xlsx
- __MACOSX/Figure 1/._Fig1F.xlsx
- Figure 1/Fig1C/
- __MACOSX/Figure 1/._Fig1C
- Figure 1/Fig 1D/
- __MACOSX/Figure 1/._Fig 1D
- Figure 1/raw data fig1B/
- __MACOSX/Figure 1/._raw data fig1B
- Figure 1/Fig1E.xlsx
- __MACOSX/Figure 1/._Fig1E.xlsx
- Figure 1/Fig1D.7z
- __MACOSX/Figure 1/._Fig1D.7z
- Figure 1/Fig1B.zip
- __MACOSX/Figure 1/._Fig1B.zip
- Figure 1/Fig1C.zip
- __MACOSX/Figure 1/._Fig1C.zip
- Figure 1/Fig1C/Data210118_DAKAR_MRM_Sediment_III.wiff
- __MACOSX/Figure 1/Fig1C/._Data210118_DAKAR_MRM_Sediment_III.wiff
- Figure 1/Fig1C/Data220801_DAKAR_MRM_Mussel_V_Netbiomass_II.wiff
- __MACOSX/Figure 1/Fig1C/._Data220801_DAKAR_MRM_Mussel_V_Netbiomass_II.wiff
- Figure 1/Fig1C/Data220801_DAKAR_MRM_Mussel_V_Netbiomass_II.wiff.scan
- __MACOSX/Figure 1/Fig1C/._Data220801_DAKAR_MRM_Mussel_V_Netbiomass_II.wiff.scan
- Figure 1/Fig1C/Data220802__DAKAR_MRM_Mussel_V_Netbiomass_II_dilution.wiff.scan
- __MACOSX/Figure 1/Fig1C/._Data220802__DAKAR_MRM_Mussel_V_Netbiomass_II_dilution.wiff.scan
- Figure 1/Fig1C/Data210204_DAKAR_MRM_Sediment_III_dilution.wiff
- __MACOSX/Figure 1/Fig1C/._Data210204_DAKAR_MRM_Sediment_III_dilution.wiff
- Figure 1/Fig1C/Data220421_DAKAR_MRM_Canoebiomass_I_Seawater_IV.wiff
- __MACOSX/Figure 1/Fig1C/._Data220421_DAKAR_MRM_Canoebiomass_I_Seawater_IV.wiff
- Figure 1/Fig1C/Data210118_DAKAR_MRM_Sediment_III.wiff.scan
- __MACOSX/Figure 1/Fig1C/._Data210118_DAKAR_MRM_Sediment_III.wiff.scan
- Figure 1/Fig1C/Data220421__DAKAR_MRM_Canoebiomass_I_Seawater_IV.wiff.scan
- __MACOSX/Figure 1/Fig1C/._Data220421__DAKAR_MRM_Canoebiomass_I_Seawater_IV.wiff.scan
- Figure 1/Fig1C/Data210204_DAKAR_MRM_Sediment_III_dilution.wiff.scan
- __MACOSX/Figure 1/Fig1C/._Data210204_DAKAR_MRM_Sediment_III_dilution.wiff.scan
- Figure 1/Fig1C/Data220802_DAKAR_MRM_Mussel_V_Netbiomass_II_dilution.wiff
- __MACOSX/Figure 1/Fig1C/._Data220802_DAKAR_MRM_Mussel_V_Netbiomass_II_dilution.wiff
- Figure 1/Fig 1D/Fig 1D IL-1 cytokine array.tif
- __MACOSX/Figure 1/Fig 1D/._Fig 1D IL-1 cytokine array.tif
- Figure 1/raw data fig1B/10062020_233 with scale.tif
- __MACOSX/Figure 1/raw data fig1B/._10062020_233 with scale.tif
- Figure 1/raw data fig1B/10062020_308 modif.tif
- __MACOSX/Figure 1/raw data fig1B/._10062020_308 modif.tif
- Figure 1/raw data fig1B/10062020_187.jpg
- __MACOSX/Figure 1/raw data fig1B/._10062020_187.jpg
- Figure 1/raw data fig1B/10062020_322 modified.tif
- __MACOSX/Figure 1/raw data fig1B/._10062020_322 modified.tif
- Figure 1/raw data fig1B/10062020_231.jpg
- __MACOSX/Figure 1/raw data fig1B/._10062020_231.jpg
- Figure 1/raw data fig1B/10062020_320.tif
- __MACOSX/Figure 1/raw data fig1B/._10062020_320.tif
