# Supplementary material for: Portimine A toxin causes skin inflammation through ZAKα-dependent NLRP1 inflammasome activation
Source: EMBO Mol Med. 2025 Feb 13;17(3):535–62. doi: 10.1038/s44321-025-00197-4 (PMC11903881; doi:10.1038/s44321-025-00197-4)
Supplement: Supplementary file 3 — Source data Fig. 1 [file 44321_2025_197_MOESM3_ESM.zip › Figure 1/Fig1F.xlsx]

## Sheet: LDH values
mock			portimine a			portimine a+vx765			pinnatoxins			pinnatoxin+vx765
0.445946	0.243243	0.256757	35.0811	40.2027	40.1757	13.5811	17.2297	15.1622	1.51351	1.54054	0.986487	0.34331	2.82532	1.19955

## Sheet: Cytokine values
		mock			portimine a			portimine a+VX-765			pinnatoxins			pinnatoxins+VX765
	IL1beta	0.286309	0	0	415.894	421.26	530.407	21.3821	11.748	20.2846	0.910984	0.0520562	0	1.8303	1.92348	1.47007
	IL18	0.406504	0.528455	0.772358	187.236	166.611	117.548	12.2384	18.4097	13.722	1.65041	4.4065	1.62602	2.94118	4.03436	0.286309
