# Supplementary material for: Portimine A toxin causes skin inflammation through ZAKα-dependent NLRP1 inflammasome activation
Source: EMBO Mol Med. 2025 Feb 13;17(3):535–62. doi: 10.1038/s44321-025-00197-4 (PMC11903881; doi:10.1038/s44321-025-00197-4)
Supplement: Supplementary file 3 — Source data Fig. 1 [file 44321_2025_197_MOESM3_ESM.zip › Figure 1/Fig1E.xlsx]

## Sheet: LDH values
mock			Sample II			Sample II+ZVAD			Sample II + YVAD			Sample II + VX765
1.76549	1.26582	0.866089	41.9654	43.964	47.9647	3.56429	4.56362	3.96402	23.1646	24.5636	23.2645	11.7662	14.1639	12.9647

## Sheet: Cytokine values
		mock			sample II			sample II +zvad			sample II +YVAD			sample II+ VX765
	IL1beta	3.07494	5.55197	5.21031	687.678	688.19	687.165	21.6954	10.2433	16.7413	27.4612	27.934	28.1048	32.7994	33.4827	30.9202
	IL1alpha	0	5.20835	4.76192	170.857	164.518	178.857	13.125	14.7619	11.9345	53.9444	56.4383	59.4277	28.0555	25.5616	22.5722
	IL18	24.2581	24.2581	23.8362	258.823	256.503	215.581	28.8875	25.5983	26.8712	31.1185	38.2082	30.8746	28.4769	29.3207	29.1097
