# Supplementary material for: Portimine A toxin causes skin inflammation through ZAKα-dependent NLRP1 inflammasome activation
Source: EMBO Mol Med. 2025 Feb 13;17(3):535–62. doi: 10.1038/s44321-025-00197-4 (PMC11903881; doi:10.1038/s44321-025-00197-4)
Supplement: Supplementary file 4 — Source data Fig. 2 [file 44321_2025_197_MOESM4_ESM.zip]

Archive with 110 entries (93 files):
- Figure 2/
- __MACOSX/._Figure 2
- Figure 2/2A/
- __MACOSX/Figure 2/._2A
- Figure 2/2C/
- __MACOSX/Figure 2/._2C
- Figure 2/2D/
- __MACOSX/Figure 2/._2D
- Figure 2/2E/
- __MACOSX/Figure 2/._2E
- Figure 2/2B/
- __MACOSX/Figure 2/._2B
- Figure 2/2A/quantifications/
- __MACOSX/Figure 2/2A/._quantifications
- Figure 2/2A/ASC GFP/
- __MACOSX/Figure 2/2A/._ASC GFP
- Figure 2/2A/NLRP1-ASC GFP/
- __MACOSX/Figure 2/2A/._NLRP1-ASC GFP
- Figure 2/2A/NLRP10-ASC GFP/
- __MACOSX/Figure 2/2A/._NLRP10-ASC GFP
- Figure 2/2A/AIM2 -ASC GFP/
- __MACOSX/Figure 2/2A/._AIM2 -ASC GFP
- Figure 2/2A/NLRP3-ASC GFP/
- __MACOSX/Figure 2/2A/._NLRP3-ASC GFP
- Figure 2/2C/Images + quantifs/
- __MACOSX/Figure 2/2C/._Images + quantifs
- Figure 2/2D/Blot membranes.tif
- __MACOSX/Figure 2/2D/._Blot membranes.tif
- Figure 2/2E/quantifications LDH ELISA 2E.xlsx
- __MACOSX/Figure 2/2E/._quantifications LDH ELISA 2E.xlsx
- Figure 2/2B/LDH ELISA.xlsx
- __MACOSX/Figure 2/2B/._LDH ELISA.xlsx
- Figure 2/2B/Immunoblots.pdf
- __MACOSX/Figure 2/2B/._Immunoblots.pdf
- Figure 2/2A/quantifications/ASC gfp specks quantifications.xlsx
- __MACOSX/Figure 2/2A/quantifications/._ASC gfp specks quantifications.xlsx
- Figure 2/2A/ASC GFP/RGB ASC GFP-selected area.tif
- __MACOSX/Figure 2/2A/ASC GFP/._RGB ASC GFP-selected area.tif
- Figure 2/2A/ASC GFP/ASC GFP-Hoechst.tif
- __MACOSX/Figure 2/2A/ASC GFP/._ASC GFP-Hoechst.tif
- Figure 2/2A/ASC GFP/ASC GFP-ASCGFP.tif
- __MACOSX/Figure 2/2A/ASC GFP/._ASC GFP-ASCGFP.tif
- Figure 2/2A/ASC GFP/RGB ASC GFP.tif
- __MACOSX/Figure 2/2A/ASC GFP/._RGB ASC GFP.tif
- Figure 2/2A/NLRP1-ASC GFP/NLRP1ASC GFP-ASC GFP.tif
- __MACOSX/Figure 2/2A/NLRP1-ASC GFP/._NLRP1ASC GFP-ASC GFP.tif
- Figure 2/2A/NLRP1-ASC GFP/NLRP1ASC GFP-Hoechst.tif
- __MACOSX/Figure 2/2A/NLRP1-ASC GFP/._NLRP1ASC GFP-Hoechst.tif
- Figure 2/2A/NLRP1-ASC GFP/NLRP1ASC GFP-RGB.tif
- __MACOSX/Figure 2/2A/NLRP1-ASC GFP/._NLRP1ASC GFP-RGB.tif
- Figure 2/2A/NLRP1-ASC GFP/NLRP1ASC GFP-RGB selected area.tif
- __MACOSX/Figure 2/2A/NLRP1-ASC GFP/._NLRP1ASC GFP-RGB selected area.tif
- Figure 2/2A/NLRP10-ASC GFP/NLRP10 ASC GFP- ASC GFP.tif
- __MACOSX/Figure 2/2A/NLRP10-ASC GFP/._NLRP10 ASC GFP- ASC GFP.tif
- Figure 2/2A/NLRP10-ASC GFP/NLRP10 ASC GFP- RGB selected area.tif
- __MACOSX/Figure 2/2A/NLRP10-ASC GFP/._NLRP10 ASC GFP- RGB selected area.tif
- Figure 2/2A/NLRP10-ASC GFP/NLRP10 ASC GFP- RGB.tif
- __MACOSX/Figure 2/2A/NLRP10-ASC GFP/._NLRP10 ASC GFP- RGB.tif
- Figure 2/2A/NLRP10-ASC GFP/NLRP10 ASC GFP- Hoechst.tif
- __MACOSX/Figure 2/2A/NLRP10-ASC GFP/._NLRP10 ASC GFP- Hoechst.tif
- Figure 2/2A/AIM2 -ASC GFP/AIM2 ASC GFP-RGB selected area.tif
- __MACOSX/Figure 2/2A/AIM2 -ASC GFP/._AIM2 ASC GFP-RGB selected area.tif
- Figure 2/2A/AIM2 -ASC GFP/AIM2 ASC GFP-ACS GFP.tif
- __MACOSX/Figure 2/2A/AIM2 -ASC GFP/._AIM2 ASC GFP-ACS GFP.tif
- Figure 2/2A/AIM2 -ASC GFP/AIM2 ASC GFP-RGB.tif
- __MACOSX/Figure 2/2A/AIM2 -ASC GFP/._AIM2 ASC GFP-RGB.tif
- Figure 2/2A/AIM2 -ASC GFP/AIM2 ASC GFP-Hoechst.tif
- __MACOSX/Figure 2/2A/AIM2 -ASC GFP/._AIM2 ASC GFP-Hoechst.tif
- Figure 2/2A/NLRP3-ASC GFP/NLRP3 ASC GFP-RGB.tif
- __MACOSX/Figure 2/2A/NLRP3-ASC GFP/._NLRP3 ASC GFP-RGB.tif
- Figure 2/2A/NLRP3-ASC GFP/NLRP3 ASC GFP-Hoechst.tif
- __MACOSX/Figure 2/2A/NLRP3-ASC GFP/._NLRP3 ASC GFP-Hoechst.tif
- Figure 2/2A/NLRP3-ASC GFP/NLRP3 ASC GFP-RGB selected area.tif
- __MACOSX/Figure 2/2A/NLRP3-ASC GFP/._NLRP3 ASC GFP-RGB selected area.tif
- Figure 2/2A/NLRP3-ASC GFP/NLRP3 ASC GFP-ASC GFP.tif
- __MACOSX/Figure 2/2A/NLRP3-ASC GFP/._NLRP3 ASC GFP-ASC GFP.tif
- Figure 2/2C/Images + quantifs/mock WT/
- __MACOSX/Figure 2/2C/Images + quantifs/._mock WT
- Figure 2/2C/Images + quantifs/mock NLRP1 KO/
- __MACOSX/Figure 2/2C/Images + quantifs/._mock NLRP1 KO
- Figure 2/2C/Images + quantifs/Portimine A WT/
- __MACOSX/Figure 2/2C/Images + quantifs/._Portimine A WT
- Figure 2/2C/Images + quantifs/ASC speck quantifications.xlsx
- __MACOSX/Figure 2/2C/Images + quantifs/._ASC speck quantifications.xlsx
- Figure 2/2C/Images + quantifs/Portimine A NLRP1 KO/
- __MACOSX/Figure 2/2C/Images + quantifs/._Portimine A NLRP1 KO
- Figure 2/2C/Images + quantifs/mock WT/Mock-RGB.tif
- __MACOSX/Figure 2/2C/Images + quantifs/mock WT/._Mock-RGB.tif
- Figure 2/2C/Images + quantifs/mock WT/Mock-Composite ASC Hoechst.tif
- __MACOSX/Figure 2/2C/Images + quantifs/mock WT/._Mock-Composite ASC Hoechst.tif
- Figure 2/2C/Images + quantifs/mock WT/Mock-RGB selected area.tif
- __MACOSX/Figure 2/2C/Images + quantifs/mock WT/._Mock-RGB selected area.tif
- Figure 2/2C/Images + quantifs/mock NLRP1 KO/ASC-Hoechst.tif
- __MACOSX/Figure 2/2C/Images + quantifs/mock NLRP1 KO/._ASC-Hoechst.tif
- Figure 2/2C/Images + quantifs/mock NLRP1 KO/RGB selected area.tif
- __MACOSX/Figure 2/2C/Images + quantifs/mock NLRP1 KO/._RGB selected area.tif
- Figure 2/2C/Images + quantifs/mock NLRP1 KO/RGB.tif
- __MACOSX/Figure 2/2C/Images + quantifs/mock NLRP1 KO/._RGB.tif
- Figure 2/2C/Images + quantifs/Portimine A WT/Portimine A - RGB.tif
- __MACOSX/Figure 2/2C/Images + quantifs/Portimine A WT/._Portimine A - RGB.tif
- Figure 2/2C/Images + quantifs/Portimine A WT/Portimine A-Composite ASC Hoechst.tif
- __MACOSX/Figure 2/2C/Images + quantifs/Portimine A WT/._Portimine A-Composite ASC Hoechst.tif
- Figure 2/2C/Images + quantifs/Portimine A WT/Poritmine A - RGB selected area.tif
- __MACOSX/Figure 2/2C/Images + quantifs/Portimine A WT/._Poritmine A - RGB selected area.tif
- Figure 2/2C/Images + quantifs/Portimine A NLRP1 KO/Portimine A - RGB.tif
- __MACOSX/Figure 2/2C/Images + quantifs/Portimine A NLRP1 KO/._Portimine A - RGB.tif
- Figure 2/2C/Images + quantifs/Portimine A NLRP1 KO/Portimine A- composite ASC Hoechst.tif
- __MACOSX/Figure 2/2C/Images + quantifs/Portimine A NLRP1 KO/._Portimine A- composite ASC Hoechst.tif
- Figure 2/2C/Images + quantifs/Portimine A NLRP1 KO/Portimine A - RGB selected area.tif
- __MACOSX/Figure 2/2C/Images + quantifs/Portimine A NLRP1 KO/._Portimine A - RGB selected area.tif
