# Supplementary material for: Portimine A toxin causes skin inflammation through ZAKα-dependent NLRP1 inflammasome activation
Source: EMBO Mol Med. 2025 Feb 13;17(3):535–62. doi: 10.1038/s44321-025-00197-4 (PMC11903881; doi:10.1038/s44321-025-00197-4)
Supplement: Supplementary file 4 — Source data Fig. 2 [file 44321_2025_197_MOESM4_ESM.zip › Figure 2/2E/quantifications LDH ELISA 2E.xlsx]

## Sheet: LDH
			mock			mock + Z-DEVD			portimine a			portimine a + Z-DEVD
		wt	2.16072	0	0	1.92838	0.558388	3.90872	21.8475	26.1447	27.0187	16.7295	18.637	14.1862
		nlrp1-/-	0	1.58947	0	1.13684	3.87368	2.75789	11.4	9.17895	10.7263	1.97895	3.24211	2.61053

## Sheet: ELISA
		mock			mock + Z-DEVD			portimine a			portimine a + Z-DEVD
	wt	15.5708	15.6873	13.241	20.9294	20.2304	19.881	162.348	167.357	158.621	124.292	138.639	139.4
	nlrp1-/-	11.1261	10.5436	13.4755	13.9415	13.4559	14.359	10.0096	15.4362	12.9899	15.3197	14.3878	13.6889
