# Supplementary material for: Portimine A toxin causes skin inflammation through ZAKα-dependent NLRP1 inflammasome activation
Source: EMBO Mol Med. 2025 Feb 13;17(3):535–62. doi: 10.1038/s44321-025-00197-4 (PMC11903881; doi:10.1038/s44321-025-00197-4)
Supplement: Supplementary file 4 — Source data Fig. 2 [file 44321_2025_197_MOESM4_ESM.zip › Figure 2/2B/LDH ELISA.xlsx]

## Sheet: LDH
			mock			sample II			portimine a			VbP			Anisomycin
		wt	1.3971	0.859753	0.537346	30.1365	28.273	28.0824	45.7241	40.6631	41.061	12.977	12.571	11.548	63.194	66.2923	64.6749
		nlrp1-/-	0.87695	1.62009	1.45621	16.2457	15.2935	17.884	23.2096	21.4032	20.4032	1.57781	1.38972	1.60758	25.4983	22.1843	24.2321

## Sheet: ELISA
				mock			sample II			portimine a			VbP			Anisomycin
			wt	0	0	0	379.13	383.975	360.123	283.474	258.879	286.332	1001.24	867.077	844.593	286.456	255.649	288.443
			nlrp1-/-	0	0	0	14.5341	0	15.4007	14.7817	0	26.8321	0	0	12.294	24.7176	0	0
