# Supplementary material for: Portimine A toxin causes skin inflammation through ZAKα-dependent NLRP1 inflammasome activation
Source: EMBO Mol Med. 2025 Feb 13;17(3):535–62. doi: 10.1038/s44321-025-00197-4 (PMC11903881; doi:10.1038/s44321-025-00197-4)
Supplement: Supplementary file 4 — Source data Fig. 2 [file 44321_2025_197_MOESM4_ESM.zip › Figure 2/2A/quantifications/ASC gfp specks quantifications.xlsx]

## Sheet: Feuil1
				Portimine A
			asc gfp	0	5.1	4.2
			nlrp1 asc-gfp	44.8	31.3	28.6
			nlrp3 asc-gfp	2.8	4.9	3.2
			aim2 asc-gfp	2.6	1.7	9.4
			nlrp10 asc-gfp	3.1	2.6	2.4
