# Supplementary material for: Portimine A toxin causes skin inflammation through ZAKα-dependent NLRP1 inflammasome activation
Source: EMBO Mol Med. 2025 Feb 13;17(3):535–62. doi: 10.1038/s44321-025-00197-4 (PMC11903881; doi:10.1038/s44321-025-00197-4)
Supplement: Supplementary file 4 — Source data Fig. 2 [file 44321_2025_197_MOESM4_ESM.zip › Figure 2/2C/Images + quantifs/ASC speck quantifications.xlsx]

## Sheet: Feuil1
		mock			portimine a
	WT	0	0	0	15.9	12.2	18.1
	sgNLRP1	0	0	2.4	0	0	1.8
