# Supplementary material for: Portimine A toxin causes skin inflammation through ZAKα-dependent NLRP1 inflammasome activation
Source: EMBO Mol Med. 2025 Feb 13;17(3):535–62. doi: 10.1038/s44321-025-00197-4 (PMC11903881; doi:10.1038/s44321-025-00197-4)
Supplement: Supplementary file 5 — Source data Fig. 3 [file 44321_2025_197_MOESM5_ESM.zip]

Archive with 122 entries (99 files):
- Figure 3/
- __MACOSX/._Figure 3
- Figure 3/3E/
- __MACOSX/Figure 3/._3E
- Figure 3/3B/
- __MACOSX/Figure 3/._3B
- Figure 3/3C/
- __MACOSX/Figure 3/._3C
- Figure 3/3D/
- __MACOSX/Figure 3/._3D
- Figure 3/3A/
- __MACOSX/Figure 3/._3A
- Figure 3/3F/
- __MACOSX/Figure 3/._3F
- Figure 3/3G/
- __MACOSX/Figure 3/._3G
- Figure 3/3E/Mock + SB/
- __MACOSX/Figure 3/3E/._Mock + SB
- Figure 3/3E/Mock/
- __MACOSX/Figure 3/3E/._Mock
- Figure 3/3E/Portimine A + SB/
- __MACOSX/Figure 3/3E/._Portimine A + SB
- Figure 3/3E/Anisomycin + SB/
- __MACOSX/Figure 3/3E/._Anisomycin + SB
- Figure 3/3E/Anisomycin/
- __MACOSX/Figure 3/3E/._Anisomycin
- Figure 3/3E/ASC speck quantifications.xlsx
- __MACOSX/Figure 3/3E/._ASC speck quantifications.xlsx
- Figure 3/3E/Portimine A/
- __MACOSX/Figure 3/3E/._Portimine A
- Figure 3/3B/blotting membranes.pdf
- __MACOSX/Figure 3/3B/._blotting membranes.pdf
- Figure 3/3C/Immunoblotting membranes.pdf
- __MACOSX/Figure 3/3C/._Immunoblotting membranes.pdf
- Figure 3/3D/Immunoblotting membranes 3D.pdf
- __MACOSX/Figure 3/3D/._Immunoblotting membranes 3D.pdf
- Figure 3/3D/ELISA and Sytox incorporation 3D.xlsx
- __MACOSX/Figure 3/3D/._ELISA and Sytox incorporation 3D.xlsx
- Figure 3/3A/blotting membranes.pdf
- __MACOSX/Figure 3/3A/._blotting membranes.pdf
- Figure 3/3F/Immunoblotting membranes 3F.pdf
- __MACOSX/Figure 3/3F/._Immunoblotting membranes 3F.pdf
- Figure 3/3G/Mock NLRP1 WT/
- __MACOSX/Figure 3/3G/._Mock NLRP1 WT
- Figure 3/3G/VbP NLRP1 S107F/
- __MACOSX/Figure 3/3G/._VbP NLRP1 S107F
- Figure 3/3G/Mock NLRP1 Del/
- __MACOSX/Figure 3/3G/._Mock NLRP1 Del
- Figure 3/3G/Mock NLRP1 S107F/
- __MACOSX/Figure 3/3G/._Mock NLRP1 S107F
- Figure 3/3G/Portimine A NLRP1 WT/
- __MACOSX/Figure 3/3G/._Portimine A NLRP1 WT
- Figure 3/3G/Portimine A NLRP1 S107F/
- __MACOSX/Figure 3/3G/._Portimine A NLRP1 S107F
- Figure 3/3G/VbP NLRP1 WT/
- __MACOSX/Figure 3/3G/._VbP NLRP1 WT
- Figure 3/3G/ASC speck quantifications.xlsx
- __MACOSX/Figure 3/3G/._ASC speck quantifications.xlsx
- Figure 3/3G/Portimine A NLRP1 Del/
- __MACOSX/Figure 3/3G/._Portimine A NLRP1 Del
- Figure 3/3G/VbP NLRP1 Del/
- __MACOSX/Figure 3/3G/._VbP NLRP1 Del
- Figure 3/3E/Mock + SB/Mock - RGB selected area.tif
- __MACOSX/Figure 3/3E/Mock + SB/._Mock - RGB selected area.tif
- Figure 3/3E/Mock + SB/Mock - RGB.tif
- __MACOSX/Figure 3/3E/Mock + SB/._Mock - RGB.tif
- Figure 3/3E/Mock/Mock - RGB selected area.tif
- __MACOSX/Figure 3/3E/Mock/._Mock - RGB selected area.tif
- Figure 3/3E/Mock/Mock - RGB.tif
- __MACOSX/Figure 3/3E/Mock/._Mock - RGB.tif
- Figure 3/3E/Portimine A + SB/Portimine A + SB - RGB selected area.tif
- __MACOSX/Figure 3/3E/Portimine A + SB/._Portimine A + SB - RGB selected area.tif
- Figure 3/3E/Portimine A + SB/Portimine A + SB - RGB.tif
- __MACOSX/Figure 3/3E/Portimine A + SB/._Portimine A + SB - RGB.tif
- Figure 3/3E/Anisomycin + SB/Anisomycin + SB - RGB.tif
- __MACOSX/Figure 3/3E/Anisomycin + SB/._Anisomycin + SB - RGB.tif
- Figure 3/3E/Anisomycin + SB/Anisomycin + SB - RGB selected area.tif
- __MACOSX/Figure 3/3E/Anisomycin + SB/._Anisomycin + SB - RGB selected area.tif
- Figure 3/3E/Anisomycin/Anisomycin - RGB.tif
- __MACOSX/Figure 3/3E/Anisomycin/._Anisomycin - RGB.tif
- Figure 3/3E/Anisomycin/Anisomycin - RGB selected area.tif
- __MACOSX/Figure 3/3E/Anisomycin/._Anisomycin - RGB selected area.tif
- Figure 3/3E/Portimine A/Portimine A - RGB.tif
- __MACOSX/Figure 3/3E/Portimine A/._Portimine A - RGB.tif
- Figure 3/3E/Portimine A/Portimine A - RGB selected area.tif
- __MACOSX/Figure 3/3E/Portimine A/._Portimine A - RGB selected area.tif
- Figure 3/3G/Mock NLRP1 WT/Mock - RGB selected area.tif
- __MACOSX/Figure 3/3G/Mock NLRP1 WT/._Mock - RGB selected area.tif
- Figure 3/3G/Mock NLRP1 WT/Mock - RGB.tif
- __MACOSX/Figure 3/3G/Mock NLRP1 WT/._Mock - RGB.tif
- Figure 3/3G/VbP NLRP1 S107F/VbP NLRP1S107F - RGB selected area.tif
- __MACOSX/Figure 3/3G/VbP NLRP1 S107F/._VbP NLRP1S107F - RGB selected area.tif
- Figure 3/3G/VbP NLRP1 S107F/VbP NLRP1S107F - RGB.tif
- __MACOSX/Figure 3/3G/VbP NLRP1 S107F/._VbP NLRP1S107F - RGB.tif
- Figure 3/3G/Mock NLRP1 Del/Mock NLRP1 Del - RGB selected area.tif
- __MACOSX/Figure 3/3G/Mock NLRP1 Del/._Mock NLRP1 Del - RGB selected area.tif
- Figure 3/3G/Mock NLRP1 Del/Mock NLRP1 Del - RGB.tif
- __MACOSX/Figure 3/3G/Mock NLRP1 Del/._Mock NLRP1 Del - RGB.tif
- Figure 3/3G/Mock NLRP1 S107F/Mock Del - RGB.tif
- __MACOSX/Figure 3/3G/Mock NLRP1 S107F/._Mock Del - RGB.tif
- Figure 3/3G/Mock NLRP1 S107F/Mock Del - RGB selected area.tif
- __MACOSX/Figure 3/3G/Mock NLRP1 S107F/._Mock Del - RGB selected area.tif
- Figure 3/3G/Portimine A NLRP1 WT/Portimine A - RGB.tif
- __MACOSX/Figure 3/3G/Portimine A NLRP1 WT/._Portimine A - RGB.tif
- Figure 3/3G/Portimine A NLRP1 WT/Portimine A - RGB selected area.tif
- __MACOSX/Figure 3/3G/Portimine A NLRP1 WT/._Portimine A - RGB selected area.tif
- Figure 3/3G/Portimine A NLRP1 S107F/Portimine A NLRP1 S107F - RGB selected area.tif
- __MACOSX/Figure 3/3G/Portimine A NLRP1 S107F/._Portimine A NLRP1 S107F - RGB selected area.tif
- Figure 3/3G/Portimine A NLRP1 S107F/Portimine A NLRP1 S107F - RGB.tif
- __MACOSX/Figure 3/3G/Portimine A NLRP1 S107F/._Portimine A NLRP1 S107F - RGB.tif
- Figure 3/3G/VbP NLRP1 WT/VbP - RGB.tif
- __MACOSX/Figure 3/3G/VbP NLRP1 WT/._VbP - RGB.tif
- Figure 3/3G/VbP NLRP1 WT/VbP - RGB selected area.tif
- __MACOSX/Figure 3/3G/VbP NLRP1 WT/._VbP - RGB selected area.tif
- Figure 3/3G/Portimine A NLRP1 Del/Portimine A NLRP1 Del - RGB Selected area.tif
- __MACOSX/Figure 3/3G/Portimine A NLRP1 Del/._Portimine A NLRP1 Del - RGB Selected area.tif
- Figure 3/3G/Portimine A NLRP1 Del/Portimine A NLRP1 Del - RGB.tif
- __MACOSX/Figure 3/3G/Portimine A NLRP1 Del/._Portimine A NLRP1 Del - RGB.tif
- Figure 3/3G/VbP NLRP1 Del/VbP NLRP1 Del - RGB selected area.tif
- __MACOSX/Figure 3/3G/VbP NLRP1 Del/._VbP NLRP1 Del - RGB selected area.tif
- Figure 3/3G/VbP NLRP1 Del/VbP NLRP1 Del - RGB.tif
- __MACOSX/Figure 3/3G/VbP NLRP1 Del/._VbP NLRP1 Del - RGB.tif
