# Supplementary material for: Portimine A toxin causes skin inflammation through ZAKα-dependent NLRP1 inflammasome activation
Source: EMBO Mol Med. 2025 Feb 13;17(3):535–62. doi: 10.1038/s44321-025-00197-4 (PMC11903881; doi:10.1038/s44321-025-00197-4)
Supplement: Supplementary file 5 — Source data Fig. 3 [file 44321_2025_197_MOESM5_ESM.zip › Figure 3/3E/ASC speck quantifications.xlsx]

## Sheet: ASC specks quantifs
		mock			portimine a			anisomycin
	dmso	1.2	5.3	0	41.8	36.7	57.8	83.3	67.5	87.8
	SB	0	0	2.5	7.1	10.3	10	0	9.5	1.8
