# Supplementary material for: Portimine A toxin causes skin inflammation through ZAKα-dependent NLRP1 inflammasome activation
Source: EMBO Mol Med. 2025 Feb 13;17(3):535–62. doi: 10.1038/s44321-025-00197-4 (PMC11903881; doi:10.1038/s44321-025-00197-4)
Supplement: Supplementary file 5 — Source data Fig. 3 [file 44321_2025_197_MOESM5_ESM.zip › Figure 3/3D/ELISA and Sytox incorporation 3D.xlsx]

## Sheet: ELISA
	WT mock			WT portimine a			KO zak mock			KO zak portimine-a
IL1beta	1.5581	1.6837	0.5941	526.11	492.422	567.862	2.4931	1.152	3.4845	29.0651	35.5675	33.7814

## Sheet: % Sytox incorporation
		Hours	WT portimine-a			ZAK KO portimine-a
		0	0.827351	10.9016	9.62404	1.87322	13.9299	4.52902
		1	0.853027	0.189561	3.20359	6.0091	0.18438	4.87198
		2	2.01213	3.11443	3.58684	7.40114	2.39846	4.57739
		3	24.0539	22.7365	12.5961	8.15855	9.37193	5.61247
		4	49.3491	47.937	32.0897	13.4956	17.93	10.2673
		5	74.23	69.8827	49.4637	18.3518	24.6101	15.4554
		6	90.8819	87.5056	64.3479	24.6373	29.9755	23.9931
