# Supplementary material for: Portimine A toxin causes skin inflammation through ZAKα-dependent NLRP1 inflammasome activation
Source: EMBO Mol Med. 2025 Feb 13;17(3):535–62. doi: 10.1038/s44321-025-00197-4 (PMC11903881; doi:10.1038/s44321-025-00197-4)
Supplement: Supplementary file 5 — Source data Fig. 3 [file 44321_2025_197_MOESM5_ESM.zip › Figure 3/3G/ASC speck quantifications.xlsx]

## Sheet: Feuil1
				mock			portimine a			VbP
			nlrp1 wt	0	0	5	23.5	15.6	28	41.9	35.7	49.7
			nlrp1 del108_112	4	1	0	0	4.3	2	45.6	40.4	39.8
			nlrp1s107F	0	0	8	5	5	0	38.2	47.5	41.8
