# Supplementary material for: Portimine A toxin causes skin inflammation through ZAKα-dependent NLRP1 inflammasome activation
Source: EMBO Mol Med. 2025 Feb 13;17(3):535–62. doi: 10.1038/s44321-025-00197-4 (PMC11903881; doi:10.1038/s44321-025-00197-4)
Supplement: Supplementary file 6 — Source data Fig. 4 [file 44321_2025_197_MOESM6_ESM.zip]

Archive with 50 entries (42 files):
- Figure 4/
- __MACOSX/._Figure 4
- Figure 4/4E/
- __MACOSX/Figure 4/._4E
- Figure 4/4B/
- __MACOSX/Figure 4/._4B
- Figure 4/4C/
- __MACOSX/Figure 4/._4C
- Figure 4/4D/
- __MACOSX/Figure 4/._4D
- Figure 4/4A/
- __MACOSX/Figure 4/._4A
- Figure 4/4F/
- __MACOSX/Figure 4/._4F
- Figure 4/4G/
- __MACOSX/Figure 4/._4G
- Figure 4/4E/Portimine A RGB selected area.tif
- __MACOSX/Figure 4/4E/._Portimine A RGB selected area.tif
- Figure 4/4E/Untreated RGB selected area.tif
- __MACOSX/Figure 4/4E/._Untreated RGB selected area.tif
- Figure 4/4E/Portimine A RGB.tif
- __MACOSX/Figure 4/4E/._Portimine A RGB.tif
- Figure 4/4E/Untreated RGB.tif
- __MACOSX/Figure 4/4E/._Untreated RGB.tif
- Figure 4/4E/sytox green quantifications.xlsx
- __MACOSX/Figure 4/4E/._sytox green quantifications.xlsx
- Figure 4/4B/quantifications.xlsx
- __MACOSX/Figure 4/4B/._quantifications.xlsx
- Figure 4/4B/Portimine A ZAK-20-6.tif
- __MACOSX/Figure 4/4B/._Portimine A ZAK-20-6.tif
- Figure 4/4B/Mock ZAKN-0-3.tif
- __MACOSX/Figure 4/4B/._Mock ZAKN-0-3.tif
- Figure 4/4B/Portimine A WT-20-6.tif
- __MACOSX/Figure 4/4B/._Portimine A WT-20-6.tif
- Figure 4/4B/Mock WT - N-0-1.tif
- __MACOSX/Figure 4/4B/._Mock WT - N-0-1.tif
- Figure 4/4C/cytokine quantifs from Luminex 4C.xlsx
- __MACOSX/Figure 4/4C/._cytokine quantifs from Luminex 4C.xlsx
- Figure 4/4D/survival zebrafish 4D.xlsx
- __MACOSX/Figure 4/4D/._survival zebrafish 4D.xlsx
- Figure 4/4A/Immunoblotting membranes.pdf
- __MACOSX/Figure 4/4A/._Immunoblotting membranes.pdf
- Figure 4/4F/Raw images zebrafish 4F.pdf
- __MACOSX/Figure 4/4F/._Raw images zebrafish 4F.pdf
- Figure 4/4F/quantifications 4F.xlsx
- __MACOSX/Figure 4/4F/._quantifications 4F.xlsx
- Figure 4/4G/Neutrophil images 4G.pdf
- __MACOSX/Figure 4/4G/._Neutrophil images 4G.pdf
- Figure 4/4G/quantifications.xlsx
- __MACOSX/Figure 4/4G/._quantifications.xlsx
