# Supplementary material for: Portimine A toxin causes skin inflammation through ZAKα-dependent NLRP1 inflammasome activation
Source: EMBO Mol Med. 2025 Feb 13;17(3):535–62. doi: 10.1038/s44321-025-00197-4 (PMC11903881; doi:10.1038/s44321-025-00197-4)
Supplement: Supplementary file 6 — Source data Fig. 4 [file 44321_2025_197_MOESM6_ESM.zip › Figure 4/4E/sytox green quantifications.xlsx]

## Sheet: Sytox
		cnt	100nM portimine
	Sytok intensity (A.U.)	589	948
		603	960
		618	763
		641	705
		720	691
		670	875
		666	780
		663	1089
		661	831
		714	754
		605	1138
		604	824
		681	830
		663	903
		804	1043
		695	918
		803	986
		783	1013
		840	778
		727	755
		805	787
		751	695
		714	815
