# Supplementary material for: Portimine A toxin causes skin inflammation through ZAKα-dependent NLRP1 inflammasome activation
Source: EMBO Mol Med. 2025 Feb 13;17(3):535–62. doi: 10.1038/s44321-025-00197-4 (PMC11903881; doi:10.1038/s44321-025-00197-4)
Supplement: Supplementary file 6 — Source data Fig. 4 [file 44321_2025_197_MOESM6_ESM.zip › Figure 4/4B/quantifications.xlsx]

## Sheet: quantif epiderm disruption
				WT - Untreated			ZAKa KO - Untreated			WT - 20nM Portimine A			ZAKa KO - 20nM Portimine A
			Disruption/Epidermis Area	0.058035	0.275533	0.70055	0.238458	0.350176	0.350753	2.14107	5.80181	3.58574	0.95135	0.14792	0.059353
