# Supplementary material for: Portimine A toxin causes skin inflammation through ZAKα-dependent NLRP1 inflammasome activation
Source: EMBO Mol Med. 2025 Feb 13;17(3):535–62. doi: 10.1038/s44321-025-00197-4 (PMC11903881; doi:10.1038/s44321-025-00197-4)
Supplement: Supplementary file 6 — Source data Fig. 4 [file 44321_2025_197_MOESM6_ESM.zip › Figure 4/4C/cytokine quantifs from Luminex 4C.xlsx]

## Sheet: Cytokines
		WT - Untreated			ZKO - Untreated			WT - 20nM PA			ZKO - 20nM PA
	IL1alpha	28.63	25.52	23.61	19.19	17.97	18.15	391.89	476.51	529.2	46.74	41.06	112.84
		WT - Untreated			ZKO - Untreated			WT - 20nM PA			ZKO - 20nM PA
	IL1beta	10.44	9.29	10.31	15.53	10.95	11.6	300.15	454.16	560.35	12.63	19.55	21.18
	IL18	WT - Untreated			ZKO - Untreated			WT - 20nM PA			ZKO - 20nM PA
		71.81	66.6	72.91	32.95	32.86	29.45	205.19	299.47	325.18	31.98	31.4	38.51
