# Supplementary material for: Portimine A toxin causes skin inflammation through ZAKα-dependent NLRP1 inflammasome activation
Source: EMBO Mol Med. 2025 Feb 13;17(3):535–62. doi: 10.1038/s44321-025-00197-4 (PMC11903881; doi:10.1038/s44321-025-00197-4)
Supplement: Supplementary file 6 — Source data Fig. 4 [file 44321_2025_197_MOESM6_ESM.zip › Figure 4/4D/survival zebrafish 4D.xlsx]

## Sheet: Feuil1
	hpt	control	25nM portimine	50nM portimine	100nM portimine	500nM portimine
1	6	0
2	6	0
3	6	0
4	6	0
5	6	0
6	6	0
7	6	0
8	6	0
9	6	0
10	6	0
11	6	0
12	6	0
13	6	0
14	6	0
15	6	0
16	6	0
17	6	0
18	6	0
19	6	0
20
	3.5		1
1	3.5		1
2	3.5		1
3	3.5		1
4	3.5		1
5	3.5		1
6	3.5		1
7	3.5		1
8	3.5		1
9	3.5		1
10	4.5		1
11	4.5		1
12	4.5		1
13	4.5		1
14	5		1
15	5		1
16	5		1
17	5		1
18	5		1
19	5		1
20
	3			1
1	3			1
2	3			1
3	3			1
4	3			1
5	3.5			1
6	3.5			1
7	3.5			1
8	3.5			1
9	3.5			1
10	3.5			1
11	3.5			1
12	3.5			1
13	3.5			1
14	3.5			1
15	4			1
16	4.5			1
17	4.5			1
18	4.5			1
19	4.5			1
20
	1.5				1
1	2				1
2	2				1
3	2				1
4	2.5				1
5	2.5				1
6	2.5				1
7	2.5				1
8	2.5				1
9	2.5				1
10	2.5				1
11	2.5				1
12	2.5				1
13	2.5				1
14	2.5				1
15	2.5				1
16	2.5				1
17	2.5				1
18	2.5				1
19	2.5				1
20
	1.5					1
1	1.5					1
2	1.5					1
3	1.5					1
4	1.5					1
5	1.5					1
6	1.5					1
7	1.5					1
8	1.5					1
9	1.5					1
10	1.5					1
11	1.5					1
12	1.5					1
13	1.5					1
14	1.5					1
15	1.5					1
16	1.5					1
17	1.5					1
18	1.5					1
19	1.5					1
20
