# Supplementary material for: Portimine A toxin causes skin inflammation through ZAKα-dependent NLRP1 inflammasome activation
Source: EMBO Mol Med. 2025 Feb 13;17(3):535–62. doi: 10.1038/s44321-025-00197-4 (PMC11903881; doi:10.1038/s44321-025-00197-4)
Supplement: Supplementary file 6 — Source data Fig. 4 [file 44321_2025_197_MOESM6_ESM.zip › Figure 4/4F/quantifications 4F.xlsx]

## Sheet: Feuil1
			Damages	severe	mild	normal
		24h	WT	0	0	25
			ZAKa-/-	0	0	25
			NLRP1-/-	0	0	25
			WT portimine	12	10	3
			ZAKa-/- portimine	2	5	18
			NLRP1-/- portimine	2	15	8
		48h	WT	0	0	25
			ZAKa-/-	0	0	25
			NLRP1-/-	0	0	25
			WT portimine	12	13	0
			ZAKa-/- portimine	2	7	16
			NLRP1-/- portimine	6	11	8
		72h	WT	0	0	25
			ZAKa-/-	0	0	25
			NLRP1-/-	0	0	25
			WT portimine	19	6	0
			ZAKa-/- portimine	3	10	12
			NLRP1-/- portimine	4	15	6
