# Supplementary material for: Portimine A toxin causes skin inflammation through ZAKα-dependent NLRP1 inflammasome activation
Source: EMBO Mol Med. 2025 Feb 13;17(3):535–62. doi: 10.1038/s44321-025-00197-4 (PMC11903881; doi:10.1038/s44321-025-00197-4)
Supplement: Supplementary file 6 — Source data Fig. 4 [file 44321_2025_197_MOESM6_ESM.zip › Figure 4/4G/quantifications.xlsx]

## Sheet: Feuil1
	Neutrophil qauntifications
	LysC-GFP ctrl	LysC-GFP Zak -/- ctrl	LysC-GFP Nlrp1 -/- ctrl	LysC-GFP p75	LysC-GFP Zak -/- p75	LysC-GFP Nlrp1 -/- p75
	5	7	2	15	1	4
	4	2	0	7	2	16
	3	4	6	5	19	20*
	2	4	0	5	3	7
	4	5	5	7	4	3
	3	3	2	8	3	4
	1	5	6	13	5	25*
	2	5	1	7	1	5
	1	3	4	15	1	7
	3	3	2	26*	10	7
	5	5	1	6	3	8
	5	0	3	27*	8	11
	6	0	5	8	9	2
	1	6	3	16	14	12
	4	6	9	11	3	13
		5	4	6	8	6
		6		11	6	6
		4		10		25*
				15		26*
				11		4
				5		3
						6
						7
